# Supplementary material for: Cognition and Behavior of COVID-19 Vaccination Based on the Health Belief Model: A Cross-Sectional Study
Source: Vaccines (Basel). 2022 Apr 1;10(4):544. doi: 10.3390/vaccines10040544 (PMC9030847; doi:10.3390/vaccines10040544)
Supplement: Supplementary file 1 [file vaccines-10-00544-s001.zip]

Archive with 1 entries (1 files):
- vaccines-1634290-supplementary.pdf
